# Supplementary material for: Chromosome-scale assembly and population diversity analyses provide insights into the evolution of Sapindus mukorossi
Source: Hortic Res. 2022 Feb 17;9:uhac012. doi: 10.1093/hr/uhac012 (PMC8854635; doi:10.1093/hr/uhac012)
Supplement: Web_Material_uhac012 [file web_material_uhac012.zip]

Archive with 3 entries (3 files):
- supplementary figures.doc
- Supplementary Tables.doc
- Supplementary Tables.pdf
